# Supplementary material for: Prospective individual patient data meta-analysis of two randomized trials on convalescent plasma for COVID-19 outpatients
Source: Nat Commun. 2022 May 11;13:2583. doi: 10.1038/s41467-022-29911-3 (PMC9095637; doi:10.1038/s41467-022-29911-3)
Supplement: Supplementary file 4 — Source Data [file 41467_2022_29911_MOESM4_ESM.gz]

Archive with 1 entries (1 files):
- 41467_2022_29911_MOESM4_ESM
